# Supplementary material for: Sweet cherry fruit cracking: follow-up testing methods and cultivar-metabolic screening
Source: Plant Methods. 2020 Apr 10;16:51. doi: 10.1186/s13007-020-00593-6 (PMC7149889; doi:10.1186/s13007-020-00593-6)
Supplement: Supplementary file 1 — Additional file 1: Table S1. Physiological traits of seventeen cherry cultivars at harvest and MANOVA output. [file 13007_2020_593_MOESM1_ESM.xlsx]

## Sheet: Φύλλο1
	Supplementary Table 1. Physiological traits of 17 sweet cherry cultivars at harvest.
	Cultivars of sweet chrries	SSC (%, Brix)		TA (%, malate)		Color index				Weight of 10 fruits (g)		Sepereted tissues (%)
						Chroma		Hue angle				Stem		Flesh		Skin
		Mean	SD	Mean	SD	Mean	SD	Mean	SD	Mean	SD	Mean	SD	Mean	SD	Mean	SD
	Early Bigi	13.77	1.76	0.51	0.09	12.14	1.47	20.64	3.41	60.88	1.02	1.84	0.38	84	0.88	9.63	0.28
	Early Star	16.97	1.03	1.11	0.05	8.11	1.62	19.14	1.22	84.21	1.24	1.27	0.08	85.96	0.76	9.4	0.89
	Sweet Early	17.57	0.45	0.81	0.03	8.12	1.18	19.19	3.68	70.52	3.54	1.27	0.11	87.17	0.53	7.46	0.1
	Carmen	16	0.1	1.04	0.03	28.6	0.66	21.17	0.92	110.22	1.77	1.58	0.09	84.55	0.3	8.82	0.6
	Grace Star	15.83	0.64	1.26	0.05	30.08	1.29	21.41	1.07	102.48	3.15	1.25	0.18	88.31	0.33	7.67	0.07
	Krupnoplodnaja	14.97	0.7	0.94	0.05	29.11	2.74	23.51	2.04	123.84	1.85	1.09	0.03	85.29	0.58	10.01	0.62
	Blaze Star	15.1	0.53	0.83	0.03	13.07	1.21	19.37	2.03	74.04	5.98	1.33	0.01	82.48	0.87	12.72	0.91
	Aida	19.17	1.36	1.14	0.03	9.81	1.09	17.98	2.22	106.21	1.18	1.44	0.04	81.86	1.32	12.47	1.2
	Ferrovia	14.97	0.15	1.12	0.03	17.82	0.97	17.43	1.95	87.2	5.09	1.47	0.14	83.9	0.16	11.33	0.37
	Skeena	19.63	0.31	1.33	0.05	11.59	1.82	18.43	0.46	109.69	1.94	0.99	0.02	82.1	0.78	12.81	0.72
	Lapins	16.57	0.38	0.98	0.04	7.92	0.55	14.67	1.11	75.16	3.38	1.15	0.09	82.98	0.76	11.93	0.79
	Bakirtzeika	19.57	0.38	1.19	0.05	7.71	0.72	17.48	2.66	105.57	2.36	1.19	0.07	85.98	0.72	9.58	0.48
	Samba	17.03	0.78	0.96	0.01	11.82	2.31	16.02	3.09	110.37	4.57	0.77	0.03	86.2	0.39	10.49	0.16
	Tsolakeika	19.47	0.85	1.4	0.1	18.71	9.52	21.19	2.39	91.38	3.49	1.11	0.13	83.22	0.51	12.34	0.4
	Tragana Edesis	19.47	0.25	1.05	0.06	3.92	0.67	19.67	6.35	85.73	2.72	1.04	0.04	86.88	0.54	8.71	0.45
	Stella	11.27	0.51	0.77	0.06	39.52	3.35	26.47	1.77	85.75	3.14	1.11	0.13	85.49	0.47	9.32	0.42
	Regina	19.5	0.46	0.98	0.06	4.36	0.57	6.65	0.81	89.04	0.88	1.32	0.01	83.02	0.38	11.52	0.35
	LSD	1.2		0.09		4.6		4.3		5.1		0.2		1.1		1

## Sheet: MANOVA
	Tests of Between-Subjects Effects
	Source	Dependent Variable		Type III Sum of Squares	df	Mean Square	F	Sig.
	Cultivars		TSS	283.308	16	17.707	31.204	0
			TA	2.32	16	0.145	51.06	0
		Color index	Chroma	5177.37	16	323.586	41.787	0
			Hue ancle	841.89	16	52.618	7.861	0
			weight of 10 fruits	14084.7	16	880.292	89.899	0
		%, of whole fruit	flesh	184.295	16	11.518	26.542	0
			stem	2.936	16	0.183	11.451	0
			skin	146.059	16	9.129	25.506	0
		Cracking	christensen	32630.5	16	2039.41	85.88	0
			waterfall	36362.6	16	2272.66	288.112	0
		Water absorption	christensen	86.813	16	5.426	61.04	0
			waterfall	17.65	16	1.103	23.606	0
	Error		TSS	62.22	68	0.915
			TA	0.34	68	0.005
		Color index	Chroma	877.653	68	12.906
			Hue ancle	758.653	68	11.156
			weight of 10 fruits	1109.76	68	16.32
		%, of whole fruit	flesh	49.186	68	0.723
			stem	1.81	68	0.026
			skin	40.57	68	0.596
		Cracking	christensen	2691.33	68	39.578
			waterfall	893.973	68	13.146
		Water absorption	christensen	10.086	68	0.148
			waterfall	5.32	68	0.078
	Total		TSS	345.528	84
			TA	2.66	84
		Color index	Chroma	6055.03	84
			Hue ancle	1600.54	84
			weight of 10 fruits	15194.4	84
		%, of whole fruit	flesh	233.481	84
			stem	4.749	84
			skin	186.632	84
		Cracking	christensen	35321.8	84
			waterfall	37256.6	84
		Water absorption	christensen	96.89	84
			waterfall	22.976	84
