# Supplementary material for: Sweet cherry fruit cracking: follow-up testing methods and cultivar-metabolic screening
Source: Plant Methods. 2020 Apr 10;16:51. doi: 10.1186/s13007-020-00593-6 (PMC7149889; doi:10.1186/s13007-020-00593-6)
Supplement: Supplementary file 2 — Additional file 2: Table S2. Texture properties, main cracking of cultivars at harvest and MANOVA output. [file 13007_2020_593_MOESM2_ESM.xlsx]

## Sheet: Skin penetration
	Supplementary Table 2. Texture properties and main cracking of cultivars at harvest.
	Cultivars of sweet cherries	Skin Penetration (N)															Observed main cracking
		Side			Suture			Apical			Stem			Total			Christensen		Waterfall
		Mean		SD	Mean		SD	Mean		SD	Mean		SD	Mean		SD	Stem	Apical	Stem	Apical
	Early Bigi	0.17	a	0.05	0.24	b	0.06	0.24	b	0.04	0.16	a	0.04	0.2	A	0.06	•			•
	Early Star	0.27	a	0.05	0.55	b	0.12	0.29	a	0.08	0.24	a	0.05	0.34	CD	0.15	•			•
	Sweet Early	0.19	b	0.04	0.27	c	0.06	0.26	c	0.05	0.15	a	0.03	0.22	A	0.07	•	•	•	•
	Carmen	0.28	b	0.03	0.4	c	0.11	0.37	c	0.07	0.23	a	0.04	0.32	C	0.09	•	•	•
	Grace Star	0.32	b	0.04	0.47	c	0.11	0.36	b	0.07	0.19	a	0.05	0.34	CD	0.12	•	•	•	•
	Krupnoplodnaja	0.33	b	0.06	0.42	c	0.06	0.44	c	0.06	0.27	a	0.07	0.37	DE	0.09	•	•	•
	Blaze Star	0.26	b	0.02	0.3	c	0.04	0.31	c	0.05	0.22	a	0.06	0.27	B	0.06	•	•	•
	Aida	0.4	bc	0.07	0.43	c	0.1	0.36	ab	0.06	0.32	a	0.08	0.38	EF	0.09	•		•
	Ferrovia	0.38	a	0.08	0.49	b	0.1	0.4	a	0.05	0.39	a	0.12	0.41	FG	0.1		•		•
	Skeena	0.47	b	0.08	0.54	c	0.11	0.46	ab	0.09	0.28	a	0.06	0.44	G	0.13		•		•
	Lapins	0.34	b	0.07	0.38	b	0.06	0.36	b	0.08	0.22	a	0.04	0.32	CD	0.09	•	•	•	•
	Bakirtzeika	0.32	a	0.06	0.36	a	0.06	0.37	a	0.06	0.35	a	0.09	0.35	CD	0.07		•		•
	Samba	0.32	ab	0.04	0.45	c	0.05	0.34	b	0.06	0.3	a	0.04	0.35	DE	0.08	•	•		•
	Tsolakeika	0.42	a	0.06	0.52	b	0.11	0.48	ab	0.07	0.42	a	0.06	0.46	G	0.09	•	•	•	•
	Tragana Edesis	0.27	ab	0.09	0.29	b	0.05	0.24	ab	0.07	0.22	a	0.06	0.26	B	0.07		•	•	•
	Stella	0.36	a	0.04	0.47	b	0.07	0.36	a	0.1	0.35	a	0.08	0.39	EF	0.09		•		•
	Regina	0.3	b	0.04	0.3	b	0.07	0.33	b	0.07	0.21	a	0.04	0.28	B	0.07

## Sheet: MANOVA
	Tests of Between-Subjects Effects
	Source	Dependent Variable		Type III Sum of Squares	df	Mean Square	F	Sig.
	Cultivars	Skin penetration (N)	Side	1.474	16	0.092	27.539	0
			Suture	2.272	16	0.142	20.534	0
			Apical	1.17	16	0.073	16.328	0
			Stem	1.46	16	0.091	23.245	0
			Total	1.244	16	0.078	58.532	0
	Error	Skin penetration (N)	Side	3.451	493	0.007
			Suture	4.437	493	0.009
			Apical	4.437	493	0.009
			Stem	1.972	493	0.004
			Total	1.972	493	0.004
	Total	Skin penetration (N)	Side	4.925	509
			Suture	6.709	509
			Apical	5.607	509
			Stem	3.432	509
			Total	3.216	509
