# Supplementary material for: Sweet cherry fruit cracking: follow-up testing methods and cultivar-metabolic screening
Source: Plant Methods. 2020 Apr 10;16:51. doi: 10.1186/s13007-020-00593-6 (PMC7149889; doi:10.1186/s13007-020-00593-6)
Supplement: Supplementary file 3 — Additional file 3: Table S3. Quantitative results of skin primary metabolite analysis and MANOVA output. [file 13007_2020_593_MOESM3_ESM.xlsx]

## Sheet: Metabolite reporting checklist
Metabolite reporting checklist
Level	Aspect	Information	Fill in
general aspect	Type of metabolome analysis	targeted metabolite analysis	FALSE
		non-targeted metabolite class scale profiling	TRUE
		non-targeted metabolome scale profiling	FALSE
		non-targeted finger printing of mass features	FALSE
	Type of quantification	absolute or quantification	Quantification
	Type of reference samples	chemicially defined	-
		biologically defined	Frozen grinding skin tissue of Prunus avium (0.3gr.)
	Type of replication	analytical (same analytical sample preparation)	0
		technological (same biological preparation)	0
		biological (same experimental condition)	3
		full experiment	51
	Type of technology	reference publication	Lisec, J., Schauer, N., Kopka, J., Willmitzer, L., and Fernie, A.R. (2006). Gas chromatography mass spectrometry-based metabolite profiling in plants. Nat. Protoc. 1: 387–396.
	Sample preparation	method of sample preparation	Derivariation with methoxyamine hydrochloride and then with N-methyl-N- (trimethylsilyl) tri-fluoroacetamide reagent (MSTFA)
		method of chromatography/separation	Samples (1 μL) was injected and split ratio was 70:1. A TR-5MS capillary column 30m×0.25 mm x 0.25 μm was used. Injector temperature was 220 °C . Carrier gas flow rate was 1mL min−1. Temperature program was held at 70 °C for 2 min, then increased to 260 °C (rate 8 °C min−1), where it remained for 18 min, .
		method of ionization	Ion source 230 °C and the interface 250 °C
		method of detection	Detection type (ISQ MS), m/ z 50–600 was recorded
metabolite/mass feature	Metabolite	metabolite name	NIST, GOLM, Pubchem, KEGG
		metabolite sum formula	CnHnOn, n=number
		metabolite structure and public source of metabolite identifier	NIST, GOLM, Pubchem, KEGG
	Identification	identification process	Manually
		by authentic mass isotopomer added to one or all biological sample(s)	TRUE
		by authentic reference compound within a co-processed reference mixture	FALSE
		by authentic reference compound previously mapped to the analytical system	TRUE
		reference library	NIST GOLM
		type of mass spectrum	m / z 50-600
		by match of molecular mass (single mass fragment)	-
		by match of fragments	-
		by match of fragmentation pattern	-
		by match of mass spectrum to reference library	Yes
		type of retention index	time elution
		by match of retention time (index) to reference library	0.03
	Quantification	type of quantification	Relative abundance
	Validity testing	Recovery testing (chemical analog)	-
		Recovery testing (internally added mass isotopomer)	Adonitol
		Recovery testing (mixture of most divergent samples from the experiment)	-
		Test for linear range	-
		Limit of quantification (LOQ)	0.01
		Limit of detection (LOD)	0.001

## Sheet: GC-MS metabolites
Experiment title: Sweet cherry fruit cracking: follow-up testing methods and cultivar-metabolic screening
Organism/Plant species: Prunus avium L.
Organ/tissue: fruit skin
Analytical tool: GC-MS
Peak no.- number referenced back to the main text
Ret . Time- Retention time, in minutes (difference in Ret.Time between ES(+) and ES(-) modes was less than XX minutes)
Putative Name- putative identification of the metabolite
Mol. Formula- molecular formula of the metabolite or its FA adduct;
MSMS fragments- fragments (10 largest)
(S)- identification confirmed by a standard compound
I, II, III- different isomers
Identification level (A; B; C; D)- (A) standard or NMR; (B) MS/MS; (C) MSE; (D) MS only
Peak no.	Ret. Time	Putative metabolite name	Coresponding Metabolite in Literature	Metabolite Class	Mol formula	MS/MS ES(+) fragments (10 largest)	Species detected before	References	Identification level (A-D)
1	8.45	Alanine, bis-TMS	Alanine	Amino acid	C9H23NO2Si2	116/999, 73/801, 75/763, 147/399, 58/369, 77/172, 59/140, 117/120, 69/118, 79/116	Arabidopsis thaliana	knapsak	A
2	9.28	Oxalic acid (2TMS)	Oxalic acid	Acid	C8H18O4Si2	73/999, 147/711, 133/266, 72/141, 100/129, 148/128, 59/121, 86/105, 74/91, 146/87	Arabidopsis thaliana	knapsak	D
3	10.9	Phenylethanolamine tri TMS	Phenylethanolamine	Organic compound	C17H35ΝOSi3	174/999, 73/945, 147/371, 86/370, 75/230, 175/170, 100/165, 59/135, 74/77, 130/76	-	-	D
4	11.53	Ethanolamine, N,N-bis(trimethylsilyl)-, trimethylsilyl ether	Ethanolamine	Organic compound	C11H31NOSi3	73/999, 174/877, 147/540, 75/442, 86/364, 59/180, 100/162, 175/160, 79/146, 58/142	Arabidopsis thaliana	knapsak	D
5	11.61	Glycerol, tris(trimethylsilyl) ether	Glycerol	Alcohol	C12H32O3Si3	75/999, 73/943, 147/597, 58/212, 117/202, 103/166, 59/152, 77/146, 205/113, 79/108	Pimpinella anisum L.	knapsak	D
6	11.65	Phosphoric acid, triTMS	Phosphoric acid	Other compound	C9H27O4PSi3	73/999, 299/478, 147/449, 117/183, 103/174, 205/165, 300/132, 133/120, 75/117, 74/90	-	-	D
7	12.04	L-Isoleucine, N-(trimethylsilyl)-, trimethylsilyl ester	Isoleucine	Amino acid	C12H29NO2Si2	73/999, 158/852, 75/622, 147/260, 100/149, 59/121, 159/121, 58/111, 74/101, 77/96	Arabidopsis thaliana	knapsak	A
8	12.2	L-Proline, 1-(trimethylsilyl)-, trimethylsilyl ester	Proline	Amino acid	C11H25NO2Si2	142/999, 73/618, 143/134, 75/127, 147/115, 70/70, 74/55, 144/41, 59/38, 66/38	Arabidopsis thaliana	knapsak	A
9	12.27	Glycine, tri-TMS	Glycine	Amino acid	C11H29NO2Si3	174/999, 73/491, 86/351, 100/270, 147/254, 175/177, 248/143, 59/90, 176/83, 133/74	Arabidopsis thaliana	knapsak	A
10	12.55	Butanedioic acid, bis(trimethylsilyl) ester	Succinic acid	Acid	C10H22O4Si2	147/999, 73/654, 75/322, 247/101, 74/89, 149/80, 148/70, 131/69, 150/50, 248/49	Arabidopsis thaliana, Crataegus scabrifolia	knapsak	D
11	12.64	Glyceric acid, tri-TMS	Glyceric acid	Acid	C12H30O4Si3	73/999, 147/572, 189/242, 174/218, 86/155, 292/140, 103/136, 102/121, 57/118, 74/108	Arabidopsis thaliana	knapsak	D
12	13.16	Serine, (3TMS)	Serine	Amino acid	C12H31NO3Si3	204/999, 73/938, 218/562, 147/253, 100/218, 205/197, 45/117, 219/109, 75/105, 188/100	Arabidopsis thaliana	knapsak	A
13	13.2	Cystathionine, 4TMS	Cystathionine	Amino acid	C19H46N2O4SSi4	73/999, 218/938, 128/562, 278/253,	Arabidopsis thaliana	knapsak	D
14	13.56	L-Threonine, N,O-bis(trimethylsilyl)-, trimethylsilyl ester	Threonine	Amino acid	C13H33NO3Si3	73/999, 117/298, 218/263, 219/230, 101/206, 57/171, 147/132, 74/108, 75/105, 100/99	Arabidopsis thaliana	knapsak	A
15	13.82	Glutaconic acid, tris(trimethylsilyl)-(ester)	Glutaconic acid	Acid	C15H34O5Si3	73/999, 147/456, 75/261, 191/204, 95/190, 156/158, 74/87, 346/77, 141/75, 169/72	-	-	D
16	14.35	β-Alanine, N,N-bis(trimethylsilyl)-, trimethylsilyl ester	beta-Alanine	Amino acid	C12H31NO2Si3	73/999, 174/743, 248/513, 147/510, 86/367, 59/247, 100/235, 75/199, 133/154, 55/132	Arabidopsis thaliana	knapsak	A
17	15.29	Malic acid (3TMS)	Malic acid	Acid	C13H30O5Si3	73/999, 147/316, 75/91, 74/82, 133/66, 233/63, 55/61, 101/52, 148/46, 189/44	Arabidopsis thaliana	knapsak	A
18	15.8	L-Aspartic acid, N-(trimethylsilyl)-, bis(trimethylsilyl) ester	Aspartic acid	Amino acid	C13H31NO4Si3	73/999, 232/487, 100/287, 147/193, 75/130, 218/111, 74/104, 233/90, 58/65, 188/65	Arabidopsis thaliana	knapsak	A
19	15.86	Glutaric acid, 2-oxo, 1-MO, 2TMS, BP	2-Oxoglutaric acid	Acid	C12H25NO5Si2	73/999, 75/537, 147/372, 156/101, 200/99, 74/98, 289/95, 306/93, 229/90, 170/85	-	-	D
20	15.98	GABA 3TMS	GABA	Amino acid	C13H33NO2Si3	174/999, 73/795, 147/380, 86/243, 304/183, 175/168, 100/135, 75/121, 59/114, 176/78	Arabidopsis thaliana	knapsak	A
21	16.08	L-Proline, 5-oxo-1-(trimethylsilyl)-, trimethylsilyl ester	Pyroglutamic acid	Amino acid	C11H23NO3Si2	156/999, 73/678, 75/380, 147/159, 157/132, 59/89, 74/64, 77/60, 84/56, 58/52	Arabidopsis thaliana	knapsak	D
22	16.26	L-Threonic acid, tris(trimethylsilyl)ether	Threonic acid	Acid	C16H40O5Si4	73/999, 147/473, 292/400, 75/153, 117/127, 103/119, 133/89, 220/88, 217/84, 102/82	Sebertia acuminata	knapsak	D
23	16.33	Cysteine, tri-TMS	Cysteine	Amino acid	C12H31NO2SSi3	73/999, 218/502, 221/403, 147/167, 101/117, 133/109, 115/99, 232/89, 204/84, 86/81	Arabidopsis thaliana	knapsak	A
24	16.36	L-Arginine (3TMS)	Arginine	Amino acid	C15H35N3O2Si3	73/999, 157/449, 147/145, 142/141, 256/121, 133/99, 100/89, 75/80, 74/77, 115/70	Arabidopsis thaliana	knapsak	A
25	16.55	2-Isopropylmalic acid, O-trimethylsilyl-, bis(trimethylsilyl) ester	2-Isopropylmalic acid	Acid	C16H36O5Si3	73/999, 147/543, 275/302, 75/195, 157/101, 149/94, 133/86, 259/75, 287/73, 349/62	-	-	D
26	17.27	Asparagine, N,N,N'-tris(trimethylsilyl)-, trimethylsilyl ester	Asparagine	Amino acid	C13H32N2O3Si3	73/999, 188/338, 147/202, 216/128, 75/111, 74/106, 100/88, 114/65, 189/63, 231/52	Arabidopsis thaliana	knapsak	A
27	17.49	D-(+)-Xylose, tetrakis(trimethylsilyl) ether, methyloxime (anti)	Xylose	Sugar	C18H45NO5Si4	73/999, 103/741, 217/311, 147/195, 307/149, 74/80, 189/75, 75/64, 218/64, 104/62	Arabidopsis thaliana	knapsak	A
28	17.71	DL-Arabinose, tetrakis(trimethylsilyl) ether, methyloxime	Arabinose	Sugar	C18H45NO5Si4	73/999, 103/905, 217/359, 147/236, 307/166, 74/89, 104/87, 218/75, 189/71, 89/63	Arabidopsis thaliana	knapsak	A
29	17.92	d-Ribose, 2,3,4,5-tetrakis-O-(trimethylsilyl)-, O-methyloxime	Ribose	Sugar	C18H45NO5Si4	73/999, 103/640, 217/290, 147/248, 307/123, 74/88, 117/80, 189/76, 89/65, 218/63	Arabidopsis thaliana	knapsak	A
30	18.09	Xylitol, 1,2,3,4,5-pentakis-O-(trimethylsilyl)-	Xylitol	Alcohol	C20H52O5Si5	73/999, 217/462, 103/430, 147/317, 129/182, 205/159, 218/99, 117/95, 307/82, 74/77	-	-	D
31	18.24	L-(-)-Arabitol, pentakis(trimethylsilyl) ether	Arabitol	Alcohol	C20H52O5Si5	73/999, 217/462, 103/430, 147/317, 129/182, 205/159, 218/99, 117/95, 307/82, 74/77	Fabiana imbricata	knapsak	D
32	18.59	L-(+)-Rhamnose, tetrakis(trimethylsilyl) ether, benzyloxime (isomer 2)	Rhamnose	Sugar	C25H51NO5Si4	117/999, 321/177, 219/174, 81/146, 77/128, 86/108, 159/98, 151/77, 244/73, 168/61	Arabidopsis thaliana	knapsak	A
33	18.75	L-(-)-Fucose, tetrakis(trimethylsilyl) ether, methyloxime	Fucose	Sugar	C19H47NO5Si4	73/999, 117/722, 147/312, 117/100, 210/98, 277/93, 160/88, 75/83, 74/81, 133/69	Arabidopsis thaliana	knapsak	D
34	18.79	Inosose, 2-desoxy-, Omethyloxime, tetrakis-O-(trimethylsilyl)-	Inosose	Sugar	C19H45NO5Si4	73/999, 133/222, 147/201, 116/100, 75/92, 74/93, 191/87, 244/81, 89/80, 305/62	-	-	D
35	18.84	L-(+)-Threose, tris(trimethylsilyl) ether, methyloxime	Threose	Sugar	C14H35NO4Si3	73/999, 147/422, 205/220, 117/210, 161/111, 133/101, 203/100, 103/99, 74/89, 75/89	-	-	D
36	18.9	Putrescine tetraTMS	Putrescine	Other compound	C16H44N2Si4	174/999, 73/427, 175/250, 176/109, 214/107, 86/80, 59/75, 200/56, 172/44, 100/40	Arabidopsis thaliana	knapsak	D
37	19.07	L-Fucitol, pentakis(trimethylsilyl) ether	Fucitol	Alcohol	C21H54O5Si5	73/999, 75/430, 117/315, 147/287, 103/127, 217/103, 74/97, 129/91, 205/87, 77/84	Carum carvi L.	knapsak	D
38	20.48	D-Fructose, 1,3,4,5,6-pentakis-O-(trimethylsilyl)-, O-methyloxime	Fructose	Sugar	C22H55NO6Si5	73/999, 103/826, 217/481, 307/452, 147/322, 74/145, 308/145, 133/131, 45/112, 218/110	Arabidopsis thaliana	knapsak	A
39	19.85	1-Cyclohexene-1-carboxylic acid, 3,4,5-tris[(trimethylsilyl)oxy]-, trimethylsilyl ester, [3R-(3α,4α,5β)]-	Shikimate	Acid	C19H42O5Si4	73/999, 204/884, 147/241, 205/141, 75/112, 74/81, 189/72, 206/71, 133/58, 255/55	Arabidopsis thaliana	knapsak	A
40	19.96	Citric acid, (4TMS)	Citric acid	Acid	C18H40O7Si4	73/999, 273/447, 147/417, 75/135, 347/103, 274/98, 375/91, 74/86, 363/86, 67/66	Arabidopsis thaliana	knapsak	A
41	20.13	D-(+)-Talofuranose, pentakis(trimethylsilyl) ether (isomer 1)	Talose	Sugar	C21H52O6Si5	73/999, 75/506, 217/373, 147/268, 74/104, 93/100, 77/99, 89/97, 103/91, 59/90	Digitalis purpurea	knapsak	D
42	20.34	Quinic acid (5TMS)	Quinic acid	Acid	C22H52O6Si5	73/999, 345/311, 147/269, 75/194, 255/170, 74/90, 346/90, 133/65, 191/60, 103/58	Arabidopsis thaliana	knapsak	D
43	20.62	d-Mannose, 2,3,4,5,6,-pentakis-O-(trimethylsilyl)-, o-methyloxyme, (1E)-	Mannose	Sugar	C22H55NO6Si5	73/999, 147/370, 319/148, 205/133, 103/125, 217/114, 74/103, 75/98, 133/91, 157/82	Arabidopsis thaliana	knapsak	D
44	20.74	d-Galactose, 2,3,4,5,6-pentakis-O-(trimethylsilyl)-, o-methyloxyme, (1E)-	Galactose	Sugar	C22H55NO6Si5	73/999, 147/270, 103/202, 205/156, 319/150, 217/143, 75/132, 129/88, 157/86, 160/86	Solanum lycopersicum L.	knapsak	A
45	20.86	d-Glucose, 2,3,4,5,6-pentakis-O-(trimethylsilyl)-, o-methyloxyme, (1E)-	Glucose	Sugar	C22H55NO6Si5	73/999, 319/474, 147/400, 205/278, 160/178, 129/177, 217/143, 157/141, 320/133, 103/105	Arabidopsis thaliana	knapsak	A
46	21.15	D-Mannitol, 1,2,3,4,5,6-hexakis-O-(trimethylsilyl)-	Mannitol	Alcohol	C24H62O6Si6	73/999, 147/273, 103/188, 75/121, 129/102, 205/91, 117/88, 74/87, 217/86, 319/85	Arabidopsis thaliana	knapsak	A
47	21.26	Sorbitol, (6TMS)	Sorbitol	Alcohol	C24H62O6Si6	73/999, 319/373, 147/365, 217/256, 205/223, 103/199, 129/112, 320/107, 157/102, 117/91	Arabidopsis thaliana	knapsak	A
48	21.4	Galacturonic acid (5TMS)	Galacturonic acid	Acid	C21H50O7Si5	73/999, 147/321, 204/301, 217/274, 292/121, 305/111, 191/73, 133/70, 75/69, 76/60	Arabidopsis thaliana	knapsak	A
49	21.61	L-Tyrosine, (3TMS)	Tyrosine	Amino acid	C18H35NO3Si3	73/999, 218/752, 280/118, 219/174, 147/105, 101/101, 179/93, 74/90, 75/89, 133/70	Arabidopsis thaliana	knapsak	A
50	21.72	Ascorbic acid (4TMS)	Ascorbic acid	Acid	C18H40O6Si4	73/999, 147/441, 332/318, 117/134, 205/115, 75/111, 74/91, 333/90, 335/79, 373/63	Arabidopsis thaliana	knapsak	A
51	22	Gluconic acid, γ-lactone, 2-methoximine, tri(O-trimethylsilyl)-	Gluconic acid	Acid	C16H35NO6Si3	73/999, 75/556, 103/102, 147/98, 117/90, 204/89, 129/82, 217/80, 258/67, 309/60	Arabidopsis thaliana	knapsak	D
52	22.3	Pantothenic acid (3TMS)	Pantothenic acid	Acid	C18H41NO5Si3	73/999, 291/356, 103/322, 157/148, 117/130, 247/99, 201/92, 147/90, 260/77, 129/70	Arabidopsis thaliana	knapsak	D
53	23.19	Myo-Inositol (6TMS)	Myo-Inositol	Alcohol	C24H60O6Si6	73/999, 217/355, 305/350, 147/341, 191/213, 318/178, 103/100, 129/99, 306/96, 204/83	Arabidopsis thaliana	knapsak	A
54	24.9	Tryptophan, N,N,O-triTMS	Tryptophan	Amino acid	C20H36N2O2Si3	202/999, 73/918, 203/198, 291/122, 219/109, 74/72, 75/52, 204/52, 218/49, 100/43	Arabidopsis thaliana	knapsak	A
55	29.61	Sucrose, octakis(trimethylsilyl) ether	Sucrose	Sugar	C36H86O11Si8	73/999, 361/552, 217/218, 147/177, 103/175, 362/162, 169/116, 129/110, 75/90, 363/80	Arabidopsis thaliana	knapsak	A
56	30,04	Lactose (8TMS)	Lactose	Sugar	C36H86O11Si8	73/999, 147/202, 204/200, 103/183, 217/172, 129/141, 117/102, 361/92, 319/88, 75/83	Forsythia suspensa	knapsak	A
57	31,57	Raffinose (11TMS)	Raffinose	Sugar	C51H120O16Si11	73/999, 147/198, 217/188, 103/173, 204/162, 361/132, 129/111, 117/91, 75/78, 450/73	Arabidopsis thaliana	knapsak	A
58	31.98	Cellobiose (8TMS)	Cellobiose	Sugar	C36H86O11Si8	73/999, 204/233, 191/188, 147/143, 129/132, 361/111, 75/105, 117/94, 103/82, 275/80	Haemodorum corymbosum	knapsak	A
59	32.61	Trehalose (8TMS)	Trehalose	Sugar	C36H86O11Si8	73/999, 361/205, 147/188, 191/112, 217/104, 362/92, 103/88, 169/74, 129/72, 271/70	Arabidopsis thaliana	knapsak	A
60	32.85	Lactitol (9TMS)	Lactitol	Alcohol	C39H96O11Si9	73/999, 147/243, 204/211, 361/122, 217/112, 103/111, 117/90, 191/82, 75/68, 345/63	-	-	D
61	33.12	Maltose (8TMS)	Maltose	Sugar	C37H89NO11Si8	73/999, 147/301, 361/224, 204/155, 217/131, 103/102, 117/88, 319/79, 129/78, 271/53	Arabidopsis thaliana	knapsak	D
62	33.4	Mannobiose (8TMS)	Mannobiose	Sugar	C36H86O11Si8	73/999, 191/181, 147/174, 361/152, 103/110, 319/82, 217/78, 129/61, 117/52, 75/50	-	-	D
63	33.61	Aucubin (6TMS)	Aucubin	Other compound	C33H70O9Si6	73/999, 147/255, 361/150, 191/101, 204/92, 129/90, 103/81, 319/79, 217/56, 169/53	Clerodendrum thomsonae	knapsak	D
64	35.31	Maltitol (9TMS)	Maltitol	Alcohol	C39H96O11Si9	73/999, 147/132, 361/131, 204/101, 103/95, 217/85, 191/80, 117/72, 319/58, 345/53	-	-	D
65	35.61	Maltotriose (11TMS)	Maltotriose	Sugar	C52H123NO16Si11	73/999, 204/221, 217/198, 361/183, 169/112, 271/102, 103/90, 191/81, 129/72, 319/63	-	-	D

## Sheet: Quantitative results
	Supplementary Table 3. Quantitative results of skin primary metabolite analysis.
		Early Bigi		Early Star		Sweet Early		Carmen		Grace Star		Krupnoplodnaja		Blaze Star		Aida		Ferrovia		Skeena		Lapins		Bakirtzeika		Samba		Tsolakeika		Tragana Edesis		Stella		Regina				Grand Mean
		Mean	SD	Mean	SD	Mean	SD	Mean	SD	Mean	SD	Mean	SD	Mean	SD	Mean	SD	Mean	SD	Mean	SD	Mean	SD	Mean	SD	Mean	SD	Mean	SD	Mean	SD	Mean	SD	Mean	SD	LSD		Mean	SD
	Alanine	0.008	0.009	0.019	0.01	0.036	0.039	0.017	0.007	0.02	0.008	0.011	0.002	0.002	0.003	0.003	0.003	0.027	0.032	ND		ND		0.03	0.007	ND		0.013	0.014	0.048	0.042	ND		ND		-		0.018	0.025
	Oxalate	ND		ND		ND		0.011	0.002	ND		ND		ND		ND		ND		ND		ND		ND		ND		ND		ND		0.029	0.044	ND		-		0.003	0.011
	Phenylethanolamine	0.08	0.034	0.094	0.016	0.06	0.01	0.094	0.01	0.09	0.009	0.084	0.014	0.05	0.019	0.024	0.023	0.064	0.027	ND		ND		0.07	0.005	0.019	0.007	0.056	0.03	0.03	0.02	0.04	0.025	0.014	0.004	0.037		0.055	0.034
	Ethanolamine	0.051	0.015	0.024	0.001	0.037	0.005	0.03	0.004	0.018	0.001	0.019	0.002	0.016	0.003	0.005	0.005	0.015	0.006	ND		ND		0.021	0.002	0.01	0.001	0.014	0.007	0.015	0.008	0.036	0.007	0.015	0.001	0.012		0.02	0.013
	Glycerol	ND		ND		ND		ND		ND		ND		ND		ND		ND		0.553	0.006	0.028	0.048	ND		0.055	0.014	ND		0.59	0.473	0.991	0.82	0.772	0.175	0.41		0.186	0.376
	Phosphorate	1646	0.39	2474	0.282	2085	0.17	4331	0.207	3.02	0.382	3425	0.342	1055	0.154	4608	0.567	1646	0.165	2499	0.532	2.28	0.802	4577	0.317	0.667	0.037	3.35	0.963	3085	1162	2545	0.753	3227	0.453	0.9		2736	1209
	Isoleucine	0.029	0.007	0.065	0.008	0.032	0.014	0.049	0.043	0.039	0.034	0.102	0.035	0.022	0.011	0.078	0.052	0.039	0.017	0.043	0.018	0.059	0.01	0.028	0.04	ND		0.062	0.053	0.027	0.029	0.051	0.053	0.069	0.029	-		0.047	0.035
	Proline	0.008	0.007	0.052	0.016	0.01	0.007	0.044	0.01	0.048	0.008	0.046	0.01	0.019	0.002	0.232	0.094	0.01	0.008	0.096	0.005	0.013	0.011	0.043	0.004	0.012	0.011	0.108	0.028	0.029	0.019	0.018	0.018	0.055	0.01	0.04		0.05	0.058
	Glycine	0.019	0.004	0.057	0.012	0.032	0.004	0.053	0.013	0.053	0.014	0.051	0.005	0.013	0.002	0.161	0.055	0.023	0.01	0.036	0.013	0.027	0.029	0.05	0.009	0.012	0.003	0.078	0.041	0.035	0.015	0.053	0.019	0.033	0.011	0.03		0.046	0.038
	Succinate	ND		0.006	0.005	ND		0.006	0.005	ND		0.01	0.005	ND		0.014	0.018	ND		ND		ND		ND		ND		ND		ND		ND		ND		-		0.002	0.006
	Glycerate	0.005	0.004	0.031	0.019	0.008	0	0.035	0.019	0.017	0.013	0.038	0.011	ND		0.043	0.022	0.006	0.001	ND		ND		0.007	0.001	ND		0.005	0.009	0.004	0.004	0.009	0.002	ND		0.018		0.013	0.017
	Serine	ND		0.03	0.013	ND		0.008	0.003	0.015	0.007	ND		ND		0.012	0.011	ND		ND		ND		ND		ND		0.004	0.004	ND		ND		ND		0.009		0.004	0.009
	Cystothionine	ND		ND		ND		ND		ND		0.006	0.005	ND		ND		ND		ND		ND		ND		ND		0.006	0.006	ND		ND		ND		-		0.002	0.004
	Threonine	0.009	0.002	0.089	0.016	0.047	0.003	0.028	0.001	0.043	0.005	0.026	0.001	ND		0.046	0.03	ND		0.01	0.003	0.005	0.004	0.002	0.004	ND		0.041	0.015	0.006	0.006	0.019	0.007	ND		0.015		0.022	0.025
	Glutaconate	0.009	0.003	0.017	0.006	0.01	0.002	0.014	0.001	0.016	0.004	0.014	0.001	0.005	0.005	0.013	0.012	0.01	0.003	ND		0.008	0.007	0.01	0.001	ND		0.013	0.006	0.011	0.004	0.011	0.009	0.009	0.001	0.009		0.01	0.006
	beta-Alanine	0.022	0.006	0.009	0.001	0.112	0.004	0.006	0.001	0.008	0.001	ND		ND		0.007	0.006	ND		ND		ND		0.011	0.001	ND		0.049	0.02	ND		ND		ND		0.009		0.013	0.028
	Malate	11.97	1465	15119	0.15	12757	0.612	16438	0.744	16511	0.584	15777	3149	20594	1529	18683	8603	14119	4819	22591	5158	24755	10.2	17363	0.38	19637	5315	21044	2312	16201	0.608	13992	1.86	18354	1211	6765		17406	4806
	Aspartate	0.271	0.052	0.416	0.093	0.211	0.011	0.347	0.079	0.589	0.017	0.58	0.047	0.301	0.016	0.481	0.219	0.202	0.1	0.458	0.084	0.387	0.05	0.444	0.086	0.393	0.058	0.642	0.201	0.346	0.155	0.251	0.122	0.365	0.009	0.169		0.393	0.152
	2-Oxoglutarate	0.054	0.056	0.124	0.108	0.142	0.014	0.121	0.105	ND		ND		0.243	0.02	0.115	0.1	0.073	0.064	ND		ND		0.04	0.07	ND		0.179	0.159	ND		0.078	0.067	ND		0.125		0.077	0.092
	GABA	0.443	0.073	0.534	0.064	0.604	0.004	0.545	0.03	0.519	0.045	0.448	0.043	0.458	0.06	0.634	0.064	0.214	0.064	0.325	0.051	0.346	0.084	0.359	0.005	0.438	0.065	1.12	0.224	0.434	0.134	0.355	0.05	0.35	0.03	0.134		0.478	0.205
	Pyroglutamate	0.251	0.055	0.568	0.169	0.291	0.164	0.36	0.033	0.365	0.119	0.256	0.12	0.465	0.21	0.701	0.134	0.121	0.036	0.161	0.049	0.169	0.072	0.131	0.087	0.135	0.062	0.898	0.166	0.141	0.067	0.113	0.02	0.174	0.006	0.181		0.312	0.24
	Threonate	0.136	0.037	0.4	0.122	0.258	0.04	0.286	0.039	0.171	0.007	0.229	0.03	0.265	0.084	0.309	0.108	0.051	0.004	0.085	0.011	0.108	0.085	0.048	0.004	0.128	0.098	0.396	0.027	0.051	0.01	0.106	0.031	0.05	0.009	0.097		0.181	0.127
	Cysteine	0.03	0.002	0.098	0.033	ND		0.085	0.049	0.113	0.022	ND		0.124	0.025	0.092	0.045	ND		ND		ND		ND		ND		0.103	0.027	ND		ND		ND		0.053		0.047	0.052
	Arginine	0.038	0.02	0.092	0.011	ND		0.061	0.062	0.061	0.027	0.083	0.043	0.098	0.058	0.161	0.083	ND		ND		ND		ND		ND		0.046	0.041	ND		0.043	0.016	ND		0.057		0.042	0.054
	2-Isopropylmalate	0.072	0.01	0.165	0.091	0.076	0.003	0.124	0.035	0.154	0.096	0.146	0.017	0.158	0.072	0.112	0.051	0.016	0.019	ND		ND		ND		ND		0.291	0.092	ND		0.018	0.009	ND		0.08		0.081	0.091
	Asparagine	0.155	0.032	0.415	0.05	0.011	0.004	0.188	0.01	0.506	0.022	0.417	0.049	0.312	0.024	0.517	0.292	0.015	0.016	0.062	0.025	0.038	0.034	0.028	0.004	0.032	0.013	0.42	0.077	0.018	0.009	0.055	0.047	0.035	0.002	0.129		0.19	0.201
	Xylose	7284	0.608	3912	0.22	5697	0.152	5097	0.287	4288	0.153	5132	0.498	4297	0.051	3664	0.301	3637	0.523	3625	0.263	4.01	0.112	6451	0.235	5502	0.61	4734	0.209	6224	0.268	7759	1128	6702	0.479	0.73		5177	1353
	Arabinose	0.375	0.037	0.133	0.014	0.308	0.042	0.21	0.015	0.142	0.011	0.177	0.027	0.194	0.012	0.153	0.052	0.183	0.037	0.181	0.017	0.247	0.033	0.385	0.035	0.251	0.016	0.211	0.014	0.293	0.034	0.403	0.027	0.368	0.042	0.05		0.248	0.092
	Ribose	0.109	0.01	0.053	0.006	0.105	0.013	0.064	0.005	0.037	0.001	0.053	0.006	0.063	0.002	0.073	0.016	0.057	0.009	0.045	0.003	0.053	0.003	0.105	0.005	0.081	0.005	0.053	0.003	0.103	0.006	0.108	0.001	0.096	0.008	0.013		0.074	0.025
	Xylitol	0.238	0.074	1252	0.25	0.113	0.013	0.38	0.098	1.95	0.26	1297	0.448	0.575	0.168	4662	2454	0.077	0.033	0.198	0.073	0.078	0.048	0.085	0.004	0.144	0.107	1049	0.18	0.068	0.012	0.163	0.141	0.08	0.004	1023		0.73	1244
	Arabitol	0.38	0.015	0.646	0.063	0.519	0.04	0.386	0.016	0.552	0.005	0.576	0.036	0.507	0.051	0.849	0.256	0.398	0.025	0.873	0.043	0.419	0.041	0.613	0.036	0.352	0.059	0.644	0.044	0.357	0.024	0.209	0.051	0.454	0.023	0.12		0.514	0.183
	Rhamnose	0.074	0.005	0.02	0.034	0.029	0.034	0.036	0.032	ND		0.045	0.039	0.036	0.017	ND		ND		0.035	0.003	ND		0.04	0.025	0.033	0.022	0.053	0.046	0.038	0.002	0.065	0.026	0.028	0.008	-		0.035	0.029
	Fucose	0.012	0.003	0.011	0.006	0.009	0.002	0.007	0.001	0.009	0.003	0.008	0.001	0.002	0.003	0.003	0.005	0.005	0.004	ND		ND		0.007	0	ND		0.009	0.001	ND		ND		ND		0.006		0.006	0.005
	Inosose	0.014	0.001	0.009	0.002	0.013	0.002	0.007	0.001	0.009	0.002	0.011	0.002	0.007	0.006	0.009	0.009	0.009	0.002	ND		ND		0.013	0.001	ND		0.015	0.002	0.02	0.006	0.016	0.003	0.017	0.002	0.006		0.01	0.006
	Threose	0.059	0.001	0.033	0.008	0.033	0.002	0.03	0.001	0.032	0.004	0.021	0.004	0.024	0.007	0.015	0.009	0.025	0.005	ND		ND		0.043	0.001	0.01	0.003	0.045	0.005	0.018	0.015	0.027	0.011	0.007	0.001	0.009		0.025	0.016
	Putrescine	0.088	0.004	0.133	0.015	0.055	0.013	0.063	0.008	0.072	0.01	0.04	0.018	0.052	0.003	0.053	0.006	0.043	0.007	0.037	0.003	0.105	0.016	0.047	0.003	0.195	0.024	0.078	0.006	0.031	0.005	0.035	0.013	0.029	0.008	0.018		0.068	0.043
	Fucitol	0.02	0.001	0.026	0.005	0.025	0.004	0.047	0.004	0.04	0.001	0.032	0.003	0.038	0.002	0.07	0.008	0.043	0.005	0.044	0.003	0.039	0.004	0.064	0.005	0.044	0.004	0.048	0.003	0.042	0.003	0.037	0.002	0.031	0.003	0.006		0.041	0.013
	Fructose	28217	2642	20476	0.485	27758	4606	23383	3811	20233	1403	19321	5126	36407	9631	23662	12518	21046	5156	48021	13262	36565	21348	27455	2629	32278	8.68	23936	4868	27945	2494	26332	5.79	41456	2475	13532		28.5	10376
	Shikimate	0.167	0.022	0.097	0.02	0.25	0.117	0.135	0.054	0.148	0.018	0.145	0.039	0.191	0.078	0.168	0.017	0.114	0.031	0.359	0.19	0.144	0.002	0.325	0.076	0.129	0.018	0.344	0.045	0.31	0.085	0.147	0.057	0.278	0.062	0.117		0.203	0.104
	Citrate	0.077	0.016	0.065	0.016	0.094	0.041	0.127	0.045	0.091	0.011	0.126	0.008	0.166	0.049	0.176	0.037	0.092	0.06	0.368	0.153	0.095	0.004	0.172	0.027	0.12	0.011	0.203	0.036	0.065	0.028	0.033	0.016	0.082	0.032	0.079		0.127	0.085
	Talose	0.029	0.02	0.054	0.041	0.299	0.232	0.062	0.095	0.162	0.127	0.051	0.054	0.272	0.401	0.315	0.112	0.069	0.015	4765	4.02	0.162	0.067	0.648	0.215	1709	2284	0.732	0.309	1.56	0.164	0.063	0.058	2.64	0.937	1916		0.8	1.56
	Quinate	0.898	0.055	0.38	0.061	0.869	0.337	0.271	0.049	0.336	0.012	0.367	0.038	0.538	0.123	0.736	0.048	0.461	0.096	1018	0.384	0.419	0.01	0.702	0.093	0.489	0.108	0.843	0.123	0.93	0.051	0.268	0.064	1276	0.078	0.237		0.635	0.316
	Mannose	25649	3343	18524	0.68	21796	1084	19827	1326	18334	1086	16555	3445	28024	2199	21567	12346	18164	4811	32777	6951	33929	20524	21.16	0.468	27377	7724	22905	0.762	22094	0.849	22107	6381	29737	2162	-		23.56	7568
	Galactose	2141	0.152	1364	0.194	1.75	0.22	1366	0.145	1228	0.059	1174	0.155	2.1	0.28	1467	0.498	1.08	0.03	2.5	0.837	1.88	0.837	1591	0.055	1.9	0.067	2.03	0.07	1859	0.147	1966	0.423	2.16	0.137	0.585		1739	0.493
	Glucose	57183	5829	45384	4096	52401	4379	46162	3.93	48342	1568	41.57	8684	67373	7705	59365	31827	44518	9475	91305	19516	84929	47482	59807	1935	71748	17067	63223	1469	60646	1131	54466	12889	86.66	6.81	23898		60887	20.05
	Mannitol	1125	0.154	0.224	0.388	0.815	0.062	0.82	0.04	0.225	0.389	0.746	0.082	0.607	0.527	0.988	0.367	0.814	0.025	1567	0.239	1453	0.393	1145	0.045	0.88	0.773	1183	0.378	1725	0.195	2332	0.402	2223	0.119	0.557		1.11	0.648
	Sorbitol	24182	3184	22551	0.807	24092	1.34	24228	1621	21775	1.74	20739	3942	31156	2.24	28457	15841	21969	4343	43697	8182	38061	22895	26853	0.675	27.91	7542	26575	0.702	26428	0.626	20186	5862	33797	2522	12.7		27215	8883
	Galacturonate	0.647	0.014	ND		ND		ND		ND		ND		ND		0.413	0.399	ND		1692	0.215	1018	0.505	0.914	0.026	0.913	0.06	0.919	0.096	0.987	0.026	0.529	0.119	1224	0.202	0.389		0.566	0.551
	Tyrosine	0.003	0.003	ND		0.01	0.012	0.06	0.002	0.006	0.004	0.049	0.039	0.015	0.007	0.07	0.067	0.015	0.016	ND		0.063	0.087	0.013	0.012	0.018	0.009	0.01	0.003	0.035	0.013	0.005	0.002	0.02	0.025	-		0.024	0.034
	Ascorbate	1932	0.181	1042	0.258	0.944	0.058	1107	0.064	1574	0.121	1.23	0.084	1291	0.075	2059	0.225	1418	0.309	2289	0.663	1277	0.461	0.768	0.119	1921	1092	1126	0.291	1.27	0.29	1341	0.486	2253	0.129	0.64		1461	0.556
	Gluconate	0.944	0.022	0.747	0.273	0.341	0.064	0.838	0.111	0.96	0.092	0.469	0.061	0.329	0.08	0.711	0.42	0.515	0.182	2008	0.166	2021	0.534	1.61	0.262	2234	0.211	1627	0.265	1532	0.224	0.734	0.171	1.94	0.25	0.394		1151	0.667
	Pantothenate	0.078	0.031	0.068	0.048	0.061	0.033	0.053	0.01	0.051	0.023	0.046	0.002	0.056	0.003	0.081	0.022	0.057	0.001	0.051	0.088	0.045	0.012	0.097	0	0.112	0.035	0.094	0.047	0.078	0.015	0.087	0.025	0.109	0.025	-		0.072	0.035
	Myo-Inositol	2951	0.334	2.07	0.506	2478	0.163	2153	0.216	1804	0.16	1761	0.202	3308	0.368	1892	0.783	2.32	0.401	2058	0.234	4103	2049	3017	0.064	3.25	1014	3114	0.262	2413	0.21	3257	1746	2898	0.32	1.27		2638	0.904
	Tryptophan	ND		ND		ND		ND		ND		ND		ND		ND		ND		0.036	0.019	ND		0.011	0.005	ND		ND		0.015	0.007	ND		0.034	0.014	0.009		0.006	0.013
	Sucrose	8009	0.854	5981	0.532	9917	0.723	9151	0.641	5254	0.555	3506	0.702	10.55	0.939	9416	5121	8652	0.439	10747	0.698	8475	4223	11126	0.373	16619	4109	16424	0.425	11746	0.321	8.14	5149	14612	2491	3.99		9901	4028
	Lactose	0.106	0.007	0.067	0.034	0.075	0.075	0.103	0.007	0.045	0.019	0.048	0.009	0.09	0.069	0.101	0.02	0.155	0.048	0.243	0.055	0.141	0.129	0.218	0.035	0.167	0.148	ND		0.213	0.045	0.08	0.073	0.304	0.068	0.106		0.127	0.095
	Raffinose	0.124	0.034	0.059	0.009	0.096	0.012	0.05	0.006	0.035	0.012	0.036	0.008	0.061	0.013	0.066	0.016	0.118	0.073	0.106	0.068	0.08	0.036	0.094	0.006	0.115	0.053	0.103	0.004	0.071	0.004	0.045	0.034	0.138	0.02	0.053		0.082	0.041
	Cellobiose	0.033	0.012	0.015	0.007	0.032	0.002	0.006	0.005	0.016	0.005	ND		0.01	0.017	0.023	0.012	0.043	0.051	0.062	0.042	0.023	0.011	0.028	0.003	0.037	0.02	0.028	0.004	0.033	0.014	0.01	0.01	0.052	0.005	0.031		0.027	0.022
	Trehalose	ND		ND		ND		ND		ND		ND		ND		0.014	0.003	0.084	0.127	0.132	0.027	0.06	0.022	0.192	0.175	0.079	0.035	0.237	0.055	0.083	0.045	0.021	0.013	0.117	0.059	0.096		0.06	0.087
	Lactitol	0.467	0.334	0.175	0.077	0.22	0.048	0.156	0.049	0.181	0.104	0.079	0.015	0.137	0.082	0.163	0.035	0.213	0.112	0.359	0.064	0.141	0.058	0.915	0.306	0.144	0.04	0.608	0.084	0.245	0.12	0.026	0.025	0.358	0.106	0.216		0.27	0.241
	Maltose	ND		ND		ND		ND		ND		ND		ND		0.177	0.166	0.293	0.135	ND		ND		ND		ND		ND		ND		ND		ND		0.086		0.028	0.09
	Mannobiose	ND		ND		ND		ND		ND		ND		ND		ND		ND		ND		ND		0.028	0.04	ND		0.02	0.027	ND		ND		ND		-		0.003	0.012
	Aucubin	ND		0.007	0.006	ND		0.006	0.005	ND		0.005	0.004	0.003	0.005	ND		ND		ND		ND		ND		ND		ND		ND		ND		ND		-		0.002	0.005
	Maltitol	0.45	0.112	0.427	0.09	0.698	0.129	0.484	0.051	0.407	0.072	0.518	0.101	0.703	0.134	0.722	0.252	0.884	0.401	2709	0.324	0.792	0.339	1877	0.119	0.879	0.308	0.874	0.06	1487	0.204	0.232	0.15	1668	0.446	0.38		0.93	0.662
	Maltotriose	ND		ND		ND		ND		ND		ND		ND		ND		ND		0.014	0.002	ND		ND		ND		ND		0.007	0.003	ND		0.009	0.008	0.006		0.002	0.004
	Total soluble sugars	129.42	12.71	96.1	5.59	120.32	10.97	105.56	9.65	98.17	4.51	87.71	18.6	149.51	20.21	120.14	62.81	98.15	20.23	194.56	40.98	170.57	94.55	129.39	4.39	157.91	36.17	134.76	7.38	132.95	1.12	121.61	30.99	185.11	11.01	54.91		131.29	41.17
	Total amino acids	1.13	0.15	2.03	0.26	1.4	0.13	1.67	0.11	1.88	0.08	1.72	0.18	1.52	0.14	2.68	0.32	0.65	0.16	1.19	0.23	1.13	0.19	1.12	0.08	1.04	0.15	3.18	0.73	1.13	0.26	1	0.27	1.11	0.1	0.42		1.5	0.67
	Total organic acids	16.91	1.35	18.57	0.61	15.75	0.72	19.51	1.09	19.98	0.53	18.56	3.35	23.78	1.62	23.55	8.25	16.87	4.97	30.41	5.22	29.96	11.32	21.96	0.29	25.64	6.1	26.99	1.78	21.39	0.7	17.29	2.17	25.47	1.33	7.12		21.92	5.73
	Total alcohols	29.81	3.79	27.37	1.44	28.96	1.66	28.65	1.76	26.93	1.75	25.75	3.83	37.03	1.73	37.97	14.2	26.72	3.44	52.06	7.74	45.11	25.65	34.57	1	33.66	8.03	34.1	1.28	33.35	0.95	27.43	6.44	42.28	3.65	13.33		33.63	9.81
	Total other compounds	1.86	0.44	2.73	0.29	2.24	0.17	4.52	0.22	3.2	0.39	3.57	0.34	1.18	0.17	4.69	0.56	1.77	0.19	2.54	0.54	2.47	0.87	4.71	0.32	0.89	0.05	3.5	0.99	3.16	1.19	2.66	0.77	3.28	0.46	0.931		2.88	1.2
	All values represent relative abundance of adonitol (0.2 mg mL-1)
	ND = no detected

## Sheet: MANOVA
Tests of Between-Subjects Effects
Source	Dependent Variable	Type III Sum of Squares	df	Mean Square	F	Sig.
Cultivars	Alanine	0.011	16	0.001	1133	0.366
	Oxalic acid	0.003	16	0	1434	0.184
	Phenylethanolamine	0.042	16	0.003	5232	0
	Ethanolamine	0.007	16	0	9755	0
	Glycerol	5032	16	0.314	5256	0
	Phosphoric acid	63.02	16	3939	13349	0
	Isoleucine	0.027	16	0.002	1673	0.102
	L-Proline	0.147	16	0.009	13835	0
	Glysine	0.057	16	0.004	8435	0
	Succinic acid	0.001	16	0.00005258	1826	0.069
	Glyceric acid	0.01	16	0.001	5381	0
	Serine	0.003	16	0	8547	0
	Cystothionine	0	16	0.00002012	1731	0.088
	L-Threonine	0.029	16	0.002	20254	0
	Glutaconic acid	0.001	16	0.00005571	2152	0.03
	beta-Alanine	0.038	16	0.002	78567	0
	Malic acid	589.52	16	36845	2216	0.025
	L-Aspartic acid	0.806	16	0.05	4.81	0
	2-oxogloutarate	0.231	16	0.014	2.53	0.011
	GABA	1.87	16	0.117	17836	0
	Pyroglutamic acid	2483	16	0.155	13002	0
	L-Threonic acid	0.691	16	0.043	12681	0
	Cysteine	0.102	16	0.006	6114	0
	Arginine	0.104	16	0.007	5497	0
	2-Isopropylmalic acid	0.332	16	0.021	8895	0
	Asparagine	1.81	16	0.113	18738	0
	Xylose	84986	16	5312	27.46	0
	Arabinose	0.396	16	0.025	27498	0
	Ribose	0.03	16	0.002	35722	0
	Xylitol	64473	16	4.03	10587	0
	Arabitol	1488	16	0.093	17561	0
	Rhamnose	0.019	16	0.001	1857	0.064
	Fucose	0.001	16	0.00004876	4748	0
	Inosose	0.002	16	0.00009513	8201	0
	Threose	0.011	16	0.001	17536	0
	Putrescine	0.09	16	0.006	45526	0
	L-Fucitol	0.008	16	0	34.14	0
	Fructose	3121362	16	195085	2933	0.004
	Shikimate	0.37	16	0.023	4629	0
	Citric acid	0.287	16	0.018	7757	0
	Talose	76341	16	4771	3576	0.001
	Quinic acid (5TMS)	4287	16	0.268	13116	0
	Mannose	1295445	16	80965	1755	0.083
	Galactose	7905	16	0.494	3965	0
	Glucose	5041581	16	315099	1519	0.15
	Mannitol	17.17	16	1073	9511	0
	Sorbitol	1948242	16	121765	2073	0.037
	Galacturonic acid	13323	16	0.833	15134	0
	Tyrosine	0.024	16	0.002	1573	0.131
	Ascorbic acid	10341	16	0.646	4293	0
	Gluconic acid	20336	16	1271	22.54	0
	pantothenic acid	0.023	16	0.001	1362	0.219
	Myo-Inositol	20943	16	1309	2233	0.024
	Tryptophan	0.006	16	0	9378	0
	Sucrose	614535	16	38408	6636	0
	Lactose	0.311	16	0.019	4735	0
	Raffinose	0.05	16	0.003	3017	0.003
	Cellobiose	0.013	16	0.001	2.3	0.02
	Trehalose	0.262	16	0.016	4806	0
	Lactitol	2336	16	0.146	8559	0
	Maltose	0.311	16	0.019	7213	0
	Mannobiose	0.003	16	0	1424	0.188
	Aucubin	0	16	0.00002849	1167	0.341
	Maltitol	20109	16	1257	23928	0
	Maltotriose	0.001	16	0.00004984	8987	0
	Total sugars	47514172	16	2969636	2712	0.007
	Total amino acids	20069	16	1254	19367	0
	Total organic acids	1012121	16	63258	3.43	0.001
	Total alcohols	2614034	16	163377	2531	0.011
	Total other compound	61309	16	3832	12157	0
Error	Alanine	0.02	34	0.000588
	Oxalic acid	0.004	34	0.000117
	Phenylethanolamine	0.017	34	0.0005
	Ethanolamine	0.002	34	0.0000588
	Glycerol	2034	34	0.0598
	Phosphoric acid	10032	34	0.295
	Isoleucine	0.034	34	0.001
	L-Proline	0.023	34	0.000676
	Glysine	0.014	34	0.000411
	Succinic acid	0.001	34	0.0000294
	Glyceric acid	0.004	34	0.000117
	Serine	0.001	34	0.00002941
	Cystothionine	0.0005	34	0.0000147
	L-Threonine	0.003	34	0.0000882
	Glutaconic acid	0.001	34	0.0000294
	beta-Alanine	0.001	34	0.0000294
	Malic acid	565204	34	16622
	L-Aspartic acid	0.356	34	0.0104
	2-oxogloutarate	0.194	34	0.0057
	GABA	0.223	34	0.00655
	Pyroglutamic acid	0.406	34	0.0119
	L-Threonic acid	0.116	34	0.00341
	Cysteine	0.035	34	0.001029
	Arginine	0.04	34	0.001176
	2-Isopropylmalic acid	0.079	34	0.00232
	Asparagine	0.205	34	0.006029
	Xylose	6577	34	0.19344
	Arabinose	0.031	34	0.000911
	Ribose	0.002	34	0.0000588
	Xylitol	12941	34	0.38061
	Arabitol	0.18	34	0.005294
	Rhamnose	0.022	34	0.000647
	Fucose	0.0005	34	0.0000147
	Inosose	0.0005	34	0.0000147
	Threose	0.001	34	0.00002941
	Putrescine	0.004	34	0.0001176
	L-Fucitol	0.0005	34	0.0000147
	Fructose	2261	34	66509
	Shikimate	0.17	34	0.005
	Citric acid	0.079	34	0.0023
	Talose	45371	34	1334
	Quinic acid (5TMS)	0.695	34	0.0204
	Mannose	1568	34	46124
	Galactose	4237	34	0.12461
	Glucose	7052	34	20743
	Mannitol	3836	34	0.112
	Sorbitol	1997	34	58744
	Galacturonic acid	1871	34	0.055
	Tyrosine	0.033	34	0.00097
	Ascorbic acid	5118	34	0.15052
	Gluconic acid	1917	34	0.0563
	pantothenic acid	0.036	34	0.001058
	Myo-Inositol	19927	34	0.586
	Tryptophan	0.001	34	0.0000294
	Sucrose	196793	34	5788
	Lactose	0.14	34	0.00411
	Raffinose	0.035	34	0.001029
	Cellobiose	0.012	34	0.000352
	Trehalose	0.116	34	0.0034
	Lactitol	0.58	34	0.01705
	Maltose	0.092	34	0.002705
	Mannobiose	0.005	34	0.000147
	Aucubin	0.001	34	0.00002941
	Maltitol	1786	34	0.0525
	Maltotriose	0.0005	34	0.0000147
	Total sugars	37236198	34	1095182
	Total amino acids	2202	34	0.065
	Total organic acids	627086	34	18444
	Total alcohols	2194464	34	64543
	Total other compound	10717	34	0.315
Total	Alanine	0.031	50
	Oxalic acid	0.007	50
	Phenylethanolamine	0.059	50
	Ethanolamine	0.009	50
	Glycerol	7066	50
	Phosphoric acid	10095.02	50
	Isoleucine	0.061	50
	L-Proline	0.17	50
	Glysine	0.071	50
	Succinic acid	0.002	50
	Glyceric acid	0.014	50
	Serine	0.004	50
	Cystothionine	0.0005	50
	L-Threonine	0.032	50
	Glutaconic acid	0.002	50
	beta-Alanine	0.039	50
	Malic acid	565793.52	50
	L-Aspartic acid	1162	50
	2-oxogloutarate	0.425	50
	GABA	2093	50
	Pyroglutamic acid	2483406	50
	L-Threonic acid	0.807	50
	Cysteine	0.137	50
	Arginine	0.144	50
	2-Isopropylmalic acid	0.411	50
	Asparagine	2015	50
	Xylose	91563	50
	Arabinose	0.427	50
	Ribose	0.032	50
	Xylitol	77414	50
	Arabitol	1488.18	50
	Rhamnose	0.041	50
	Fucose	0.0015	50
	Inosose	0.0025	50
	Threose	0.012	50
	Putrescine	0.094	50
	L-Fucitol	0.0085	50
	Fructose	3121364261	50
	Shikimate	0.54	50
	Citric acid	0.366	50
	Talose	121712	50
	Quinic acid (5TMS)	4287695	50
	Mannose	1295446568	50
	Galactose	12142	50
	Glucose	5041588052	50
	Mannitol	3853.17	50
	Sorbitol	1948243997	50
	Galacturonic acid	15194	50
	Tyrosine	0.057	50
	Ascorbic acid	15459	50
	Gluconic acid	22253	50
	pantothenic acid	0.059	50
	Myo-Inositol	40870	50
	Tryptophan	0.007	50
	Sucrose	811328	50
	Lactose	0.451	50
	Raffinose	0.085	50
	Cellobiose	0.025	50
	Trehalose	0.378	50
	Lactitol	2336.58	50
	Maltose	0.403	50
	Mannobiose	0.008	50
	Aucubin	0.001	50
	Maltitol	21895	50
	Maltotriose	0.0015	50
	Total sugars	84750370	50
	Total amino acids	22271	50
	Total organic acids	1639207	50
	Total alcohols	4808498	50
	Total other compound	72026	50
