# Supplementary material for: Sweet cherry fruit cracking: follow-up testing methods and cultivar-metabolic screening
Source: Plant Methods. 2020 Apr 10;16:51. doi: 10.1186/s13007-020-00593-6 (PMC7149889; doi:10.1186/s13007-020-00593-6)
Supplement: Supplementary file 5 — Additional file 5: Table S4. Quantitative results of skin secondary metabolite analysis and MANOVA output. [file 13007_2020_593_MOESM5_ESM.xlsx]

## Sheet: Metabolite reporting checklist
Supplemental Table 1. Metabolite Reporting Checklist:
Level	Aspect	Information	Polyphenolic analysis	Anthocyanins analysis
general aspect	Type of metabolome analysis	targeted metabolite analysis	TRUE	TRUE
		non-targeted metabolite class scale profiling	FALSE	FALSE
		non-targeted metabolome scale profiling	FALSE	FALSE
		non-targeted finger printing of mass features	FALSE	FALSE
	Type of quantification	absolute or quantification	quantification	quantification
	Type of reference samples	chemcially defined	purity higher than 97%	purity higher than 97%
		biologically defined	isolated from plant extracts and chemical synthesis	isolated from plant extracts and chemical synthesis
	Type of technology	reference publication	Vrhovsek et al., 2012	Arapitsas et al., 2012; Zoratti et al. 2014
	Sample preparation	method of sample preparation	V. vinifera cv. Sangiovese grape berries (2009 harvest, Tuscany, Italy), Malus domestica cv. Golden Delicious apples, Fragaria × ananassa cv. Elsanta strawberries, Rubus idaeus cv. Tulameen raspberries, and Prunus avium cv. Kordia cherries, all purchased from a local market and grown in the Trentino region (Italy), were ground under liquid nitrogen using an IKA analytical mill (Staufen, Germany) …	Arapitsas et al., 2012: Briefly, 25 mL of wine diluted 4 times with H2O was applied to a C18-SPE cartridge (1 g, Waters), previously activated with MeOH (5 mL) and H2O (10 mL). The cartridge was washed with 6 mL of 0.3% aqueous HClO4 and then eluted with 10 mL of MeOH into a 100 mL flask. The elute was evaporated under reduced pressure at 30 °C, econstituted in 1 mL of MeOH/H2O (1:1), filtered th…
		method of chromatography/separation	Separation of the phenolic compounds was achieved on a Waters Acquity HSS T3 column 1.8 μm, 100 mm × 2.1 mm (Milford, MA, USA), kept at 40 °C. Mobile phase A was water containing 0.1% formic acid; mobile phase B was acetonitrile containing 0.1% formic acid. The flow was 0.4 mL/min, and the gradient profile was 0 min, 5% B; from 0 to 3 min, linear gradient to 20% B; from 3 to 4.3 min, isocratic 20…	All samples were analyzed on a reverse phase (RP) Acquity UPLC BEH C18, 1.7 μm, 2.1 × 150 mm column (Waters), protected with an Acquity UPLC BEH C18, 1.7 μm, 2.1 × 5 mm precolumn (Waters), at 40 °C and under a mobile phase flow rate of 0.4 mL/min. Water was used as weak eluting solvent (A) and methanol as strong elution solvent (B); formic acid 5% v/v was used as additive in both eluents. The mul…
		method of ionization	Capillary voltage was 3.5 kV in positive mode and −2.5 kV in negative mode; the source was kept at 150 °C; desolvation temperature was 500 °C; cone gas flow, 50 L/h; and desolvation gas flow, 800 L/h. Unit resolution was applied to each quadrupole. Flow injections of each individual metabolite were used to optimize the MRM conditions. For the majority of the metabolites, this was done automatical…	Electrospray positive ionization mode (ESI) was applied for all compounds with the parameters in the source set as follows: capillary voltage at 0.5 kV and block and desolvation temperatures at 150 and 500 °C, respectively. Desolvation gas flow was 1000 L/h and cone gas flow 20 L/h. LM resolutions were 2.55 and 2.80 for analyzers 1 and 2, respectively, whereas HM resolutions were 14.90 and 15.00 …
		method of detection	Mass spectrometry detection was performed on a Waters Xevo TQMS (Milford, MA, USA) instrument equipped with an electrospray (ESI) source.	Analysis of the samples studied was performed with an Acquity ultraperformance liquid chromatographic system (Waters, MA, USA) coupled to a Xevo TQ MS System (Waters, UK) operating under MassLynx XS software
metabolite/mass feature	Identification	identification process	specify procedure (manually supervized|automated)
		by authentic reference compound previously mapped to the analytical system	TRUE	TRUE
		detection was performed by multiple reaction monitoring (MRM) using the MS/MS transitions	TRUE	TRUE
	Quantification	type of quantification	absolute	absolute
		Test for linear range	Method validation was performed by studying the linear dynamic range, precision of the analysis, and limit of quantification (LOQ) for the standard compounds. The linear dynamic range was evaluated using standard solutions, prepared as described above, in a concentration range spanning >5 orders of magnitude for most of the compounds. The intraday (n = 5) and interday (n = 5) precision of the ana…	The precision/ injection repeatability test (expressed as relative standard deviation, RSD, in %) was performed using a standard mix, made up of the pcoumaroyl derivatives of delphinidin, cyanidin, petunidin, and malvidin, which are more stable than simple glucosides. The standard mix was injected during batch analysis at least three to five times a day. These tests showed good precision in the p…
		Limit of quantification (LOQ)	pg given in the Table S2 of Vrhovsek et al., 2012 (varying according to each polyphenolic compound)

## Sheet: UPLC-QTOF-MS metabolites
Supplemental Table 2. Recommendations For GC- and LC-MS.
UPLC-QTOF-MS metabolites
	A	B	C	D	E	F		H	L	M	S
1
2	Experiment title: Quantitative results of skin secondary metabolite analysis.
3	Organism/Plant species: Prunus avium L.
4	Organ/tissue: fruit skin of sweet cherry
5	Analytical tool: Targeted UHPLC-MS/MS (MRM)
7	Peak no.- number referenced back to the main text
8	Ret . Time- Retention time, in minutes
9	Putative Name- putative identification of the metabolite
10	Mol. Formula- molecular formula of the metabolite
	ES mode (positive: + or negative: -)
12	MRM parameters (transitions found in this method)
15	MS/MS CE (eV)- collision energy
18	(S)- identification confirmed by a standard compound
20	Identification level (A; B; C; D)- (A) standard or NMR; (B) MS/MS; (C) MSE; (D) MS only
21							MRM parameters
22	Peak no.	Ret. Time	Putative metabolite name	Coresponding Metabolite in Literature	Metabolite Class	Mol formula	ES	Q1 (m/z)	Q2: quantifier ion Q2:qualifier ion (m/z)	MS/MS ES CE (eV)	Identification level (A-D)
	1	4.07	Vanillin (S)	Vanillin	benzoic acid derivatives	C8H8O3	+	153	93 125	16 10	A
	2	3.23	Vanillic acid (S)	Vanillic acid	benzoic acid derivatives	C8H8O4	+	169	93 110	14 18	A
	3	2.10	3,5-diOH-Benzoic acid (S)	3,5-diOH-Benzoic acid	benzoic acid derivatives	C7H6O4	+	153	109 65	14 14	A
	4	2.24	Protocatechuic acid (S)	Protocatechuic acid	benzoic acid derivatives	C7H6O4	-	153	81 91	20 22	A
	5	4.38	Ellagic acid (S)	Ellagic acid	benzoic acid derivatives	C14H6O8	-	301	145 185	34 30	A
	6	4.04	p-Coumaric acid (S)	p-Coumaric acid	phenylpropanoids	C9H8O3	+	165	91 119	24 26	A
	7	3.19	Caffeic acid (S)	Caffeic acid	phenylpropanoids	C9H8O4	+	181	145 117	16 22	A
	8	4.52	Ferulic acid (S)	Ferulic acid	phenylpropanoids	C10H10O4	+	192	145 117	17 24	A
	9	2.18	Neochlorogenic acid (S)	Neochlorogenic acid	phenylpropanoids	‎C16H18O9	-	353	191 179	18 18	A
	10	2.87	Cryptochlorogenic acid (S)	Cryptochlorogenic acid	phenylpropanoids	C16H18O9	-	353	173 179	14 16	A
	11	2.76	Chlorogenic acid (S)	Chlorogenic acid	phenylpropanoids	C16H18O9	-	353	191	20	A
	12	6.22	Phloridzin (S)	Phlorizin	dihydrochalcones	C21H24O10	-	435	273 167	16 30	A
	13	8.19	Naringenin (S)	Naringenin	flavanones	C15H12O5	-	271	151 119	18 24	A
	14	2.80	Catechin (S)	Catechin	flavan-3-ols	C15H14O6	-	289	203 123	20 32	A
	15	3.32	Epicatechin (S)	Epicatechin	flavan-3-ols	C15H14O6	-	289	203 123	20 30	A
	16	2.40	Procyanidin B1 (S)	Procyanidin B1	flavan-3-ols	C30H26O11	-	577	289 425	26 16	A
	17	3.01	Procyanidin B2 + B4 (S)	Procyanidin (B2 and B4 as seperate)	flavan-3-ols	C30H26O12	-	577	289 425	24 16	A
	18	8.40	Quercetin (S)	Quercetin	flavonols	C15H10O7	+	303	153 229	34 28	A
	19	4.72	Taxifolin (S)	Taxifolin	flavonols	C15H12O7	+	305	259 153	14 14	A
	20	5.45	Kaempferol-3-Glucoside (S)	Kaempferol-3-Glucoside	flavonols	C21H20O11	+	449	289 153	14 48	A
	21	4.37	Quercetin-3-Galactoside (S)	Quercetin-3-Galactoside	flavonols	C21H20O12	+	465	303 229	12 44	A
	22	5.00	Kaempferol-3-Rutinoside (S)	Kaempferol-3-Rutinoside	flavonols	C27H30O15	+	595	287 449	20 12	A
	23	4.18	Rutin (S)	Rutin	flavonols	C27H30O16	+	611	303 462	22 12	A
	24	5.30	Isorhamnetin-3-Rutinoside (S)	Isorhamnetin-3-Rutinoside	flavonols	C28H32O16	+	625	317 479	20 12	A
	25	3.57	Quercetin-3,4-diGlucoside (S)	Quercetin-3,4-diGlucoside	flavonols	C27H30O17	+	627	303 465	32 16	A
	26	6.07	dihydroKaempferol (S)	dihydroKaempferol	flavonols	C15H12O6	+	289	153 243	18 16	A
	27	1.17	Arbutin (S)	Arbutin	glycosylated hydroquinone	C12H16O7	-	271	108 161	22 8	A
	28	3.19	Cyanidin-3-O-Glucoside (S)	Cyanidin-3-Glucoside	Anthocyanins	C21H21ClO11	+	449	136 287	48 30	A
	29	3.00	Cyanidin-3-O-Galactoside (S)	Cyanidin-3-Galactoside	Anthocyanins	C21H21O11	+	449	136 287	48 30	A
	30	3.36	Cyanidin-3-O-arabinoside (S)	Cyanidin-3-arabinoside	Anthocyanins	C20H19ClO10	+	419	137 287	52 24	A
	31	3.47	Cyanidin-3-O-Rutinoside	Cyanidin-3-O-Rutinoside	Anthocyanins	C27H31O15	+	595	287	34	A
	32	3.15	Cyanidin-3-O-Sambinoside	Cyanidin 3-sambubioside	Anthocyanins	C26H29O15	+	581	137 287	66 28	A
	33	3.59	Peonidin-3-O-Galactoside (S)	Peonidin 3-galactoside	Anthocyanins	C22H23ClO11	+	463	286 301	42 28	A

## Sheet: Quantitative results
Supplementary Table S4. Quantitative results of skin secondary metabolite analysis.
Primary metabolites	Early Bigi		Early Star		Sweet Early		Carmen		Grace Star		Krupnoplodnaja		Blaze Star		Aida		Ferrovia		Skeena		Lapins		Bakirtzeika		Samba		Tsolakeika		Tragana Edesis		Stella		Regina
	Mean	SD	Mean	SD	Mean	SD	Mean	SD	Mean	SD	Mean	SD	Mean	SD	Mean	SD	Mean	SD	Mean	SD	Mean	SD	Mean	SD	Mean	SD	Mean	SD	Mean	SD	Mean	SD	Mean	SD	LSD
Vanillin	2.39	0.18	0.65	0.07	0.95	0.04	0.56	0.04	0.88	0.19	0.39	0.03	0.6	0.13	0.18	0.09	0.49	0.07	0.75	0.05	0.92	0.08	0.28	0.02	0.58	0.04	0.59	0.07	0.57	0.04	1.19	0.16	0.63	0.07	0.16
Vanillic acid	0.07	0.01	0.02	0.02	0.05	0.02	0.01	0	ND		0.07	0	0.07	0.01	0.02	0.01	0.04	0.01	0.02	0	0.03	0.02	0.02	0.01	0.03	0.01	0.02	0.01	0.04	0.02	0.06	0.02	0.05	0.02	0.02
3,5-diOH-Benzoic acid	0.58	0.04	0.23	0.07	0.52	0.05	0.16	0.02	0.19	0.04	0.25	0.06	0.52	0.06	0.29	0.04	0.3	0.03	0.8	0.04	1.21	0.05	0.88	0.04	0.39	0.03	0.28	0.02	0.66	0.06	0.17	0.02	1.49	0.05	0.07
Protocatechuic acid	0.62	0.07	1.03	0.35	1.49	0.35	0.29	0.08	0.53	0.13	0.68	0.21	1.3	0.31	1.04	0.29	0.63	0.26	0.61	0.25	0.91	0.22	0.48	0.04	1.14	0.25	0.56	0.31	1.09	0.59	0.82	0.12	1.3	0.37	0.46
Ellagic acid	1.66	0.21	1.72	0.34	1.29	0.54	1.22	0.35	0.88	0.3	0.99	0.32	1.28	0.35	0.66	0.15	1.36	0.74	1.17	0.3	1.42	0.08	1	0.27	1.61	0.64	1.08	0.18	1.34	0.21	1.09	0.31	1.19	0.6	0.64
p-Coumaric acid	0.47	0.16	1.52	0.4	0.97	0.35	0.7	0.29	0.94	0.39	3.01	0.88	1.73	0.41	1.02	0.14	1.63	0.48	ND		0.32	0.08	0.24	0.17	0.47	0.09	0.8	0.25	0.23	0.04	0.33	0.14	0.98	0.25	0.55
Caffeic acid	0.76	0.19	0.72	0.45	0.96	0.31	0.41	0.42	0.66	0.21	1.69	0.08	1.28	0.32	0.87	0.06	0.61	0.23	0.46	0.04	0.29	0.15	0.38	0.27	0.22	0.06	1.23	0.15	0.47	0.4	0.96	0.2	0.63	0.24	0.42
Ferulic acid	ND		0.21	0.07	0.12	0.03	ND		0.25	0.18	0.31	0.08	0.21	0.02	0.13	0.03	0.1	0.05	ND		ND		0.05	0.06	0.06	0.07	0.09	0.05	0.03	0.02	0.1	0.03	0.03	0	0.1
Neochlorogenic acid	163.71	0.16	124.62	6.91	118.66	9.23	104.33	10.95	123.73	11.6	72.76	4.94	93.13	1.2	81.67	2.39	82.65	3.35	137.67	4.02	139.99	11.1	199.79	19.5	122.98	7.97	216.21	3.26	156.72	23.11	152.71	23.63	108.84	7.4	18.75
Cryptochlorogenic acid	5.9	0.41	7.07	0.26	5.85	0.55	5.33	0.64	6.92	0.28	7.31	0.83	6.2	0.56	7.73	0.18	6.84	0.35	6.01	0.73	3.51	0.75	8.45	2.87	3.91	0.53	15.15	0.92	5.43	2.23	8.16	1.01	6.56	0.33	1.74
Chlorogenic acid	22.43	1.1	14.12	1.17	13.36	1.87	11.21	2.51	17.91	1.45	13.73	1.53	11.9	0.61	9.49	0.76	10.55	0.5	12.81	0.21	9.4	1.12	9.54	0.14	10.07	1.16	25.78	2.18	5.1	0.84	8.02	1.57	9.82	0.45	2.15
Phlorizin	0.6	0.17	0.3	0.06	0.5	0.13	0.34	0.07	0.25	0.04	0.23	0.03	0.3	0.05	0.13	0.04	0.34	0.04	0.45	0.06	0.4	0.08	0.54	0.13	0.38	0.12	0.57	0.02	0.49	0.15	0.37	0.12	0.78	0.01	0.14
Naringenin	0.16	0.01	0.15	0.01	0.14	0	0.16	0.01	0.13	0	0.15	0.01	0.14	0.02	0.15	0.01	0.15	0.01	0.13	0.01	0.12	0.03	0.15	0	0.15	0.01	0.14	0	0.15	0.02	0.15	0.01	0.13	0.01	0.01
Catechin	22.74	1.4	2.3	2.21	11.38	2.89	1.77	0.4	ND		ND		2.18	1.71	ND		4.17	3.12	ND		1.48	0.78	5.05	0.05	3.93	2.99	21.26	2.03	ND		17.62	6.04	11.7	3.42	3.81
Epicatechin	4.61	1.21	1.13	0.22	2.37	1.18	0.63	0.21	0.96	0.66	1.65	0.81	1.29	0.5	0.25	0.04	0.63	0.36	4.42	0.45	2.11	0.21	3.84	2.15	1.22	0.25	9.86	1.4	3.9	3.88	3.02	1.42	9.54	2.1	2.3
Procyanidin B1	4.34	1.04	1.13	0.16	2.55	0.73	0.84	0.26	0.71	0.07	0.7	0.26	0.85	0.08	ND		0.7	0.01	0.78	0.15	1.43	0.16	2.58	1.28	1.19	0.72	2.63	0.47	1.29	0.48	3.03	0.99	4.31	0.89	1
Procyanidin B2 + B4	4.94	0.77	2.24	0.44	3.5	1.11	1.65	0.16	1.56	0.52	3.56	0.53	2.36	0.19	0.81	0.16	1.31	0.29	7.43	0.43	3.26	0.89	6.88	3.55	2.26	0.11	11.96	1.25	7.21	4.43	5.39	1.22	13.98	3.27	2.83
Quercetin	0.23	0.03	0.42	0.06	0.6	0.04	0.12	0.01	0.21	0.01	0.29	0.05	0.38	0.04	0.35	0.05	0.33	0.04	0.22	0.03	0.22	0.02	0.31	0.07	0.35	0.05	0.26	0.04	0.47	0.25	0.31	0.02	0.47	0.04	0.12
Taxifolin	0.52	0.07	0.36	0.05	0.48	0.08	0.29	0.09	0.36	0.05	0.35	0.04	0.41	0.12	0.41	0.03	0.38	0.04	0.23	0.04	0.27	0.06	0.24	0.05	0.37	0.04	0.33	0.01	0.32	0.07	0.3	0.02	0.2	0.02	0.09
Kaempferol-3-Glucoside	1.08	0.06	0.45	0.05	0.57	0.09	0.29	0.03	0.22	0.03	0.26	0.03	0.23	0.02	0.1	0.01	0.29	0.08	0.26	0.04	0.39	0.05	0.38	0.05	0.34	0.01	0.56	0.07	ND		0.31	0.05	0.76	0.04	0.07
Quercetin-3-Galactoside	48.64	1.45	32.14	2.12	47.72	3.11	24.61	1.44	22.25	0.84	17.21	1.58	27.78	1.33	20.56	0.61	23.37	0.71	26.8	0.94	29.99	0.57	26.52	0.19	32.42	2.35	31.29	1.71	32.47	1.26	22.16	0.19	39.45	3.48	2.77
Kaempferol-3-Rutinoside	18.38	0.46	7.09	0.6	10.33	0.86	14.37	0.52	7.05	0.11	4.86	0.25	4.92	0.06	3.41	0.33	7.77	0.49	7.85	0.26	9	0.2	10.88	0.45	8.67	0.17	21.16	0.9	2.94	0.32	6.03	0.39	19.84	1	0.84
Rutin	79.83	1.31	51.17	2.06	79.22	4.86	40.16	0.73	34.89	3.51	27.51	2.33	45.11	0.25	32.26	0.84	38.16	0.63	44.9	1.07	50.04	1.72	44.83	1.35	53.5	2.21	50.7	0.54	54.96	3.81	37.62	1.62	69.55	2.13	3.64
Isorhamnetin-3-Rutinoside	0.78	0.08	0.54	0.17	0.75	0.14	0.6	0.16	0.71	0.06	0.49	0.19	0.55	0.03	0.85	0.01	0.51	0.14	1.16	0.25	0.86	0.03	0.69	0.07	0.77	0.15	1.21	0.14	0.76	0.04	0.66	0.11	0.74	0.03	0.21
Quercetin-3,4-diGlucoside	1.84	0.11	1.24	0.06	1.7	0.03	0.62	0.02	0.91	0.08	0.51	0.05	1.26	0.09	0.35	0.06	1.06	0.03	0.88	0.07	1.31	0.09	0.84	0.13	1.61	0.14	1.13	0.02	0.93	0.09	2.47	0.11	1.92	0.21	0.15
dihydroKaempferol	ND		0.48	0.09	0.27	0.04	0.35	0.03	0.23	0.16	0.36	0.1	0.31	0.07	0.27	0.07	0.3	0.19	ND		0.45	0.08	0.43	0.03	0.51	0.34	0.43	0.07	0.33	0.06	0.42	0.22	0.3	0.12	0.21
Arbutin	0.14	0.02	0.07	0.03	0.05	0	0.1	0.06	0.09	0.03	0.08	0	0.07	0.01	0.07	0.01	0.08	0.02	0.13	0.03	0.1	0.01	0.14	0.02	0.25	0.3	0.08	0.01	0.25	0.31	0.08	0.02	0.15	0.03	0.17
Cyanidin-3-O-Glucoside	9.76	0.91	8.33	1.11	10.89	1.7	2.35	0.29	2.94	0.8	3.15	0.94	5.86	0.02	5.23	0.33	4.93	0.27	8.67	0.18	8.42	0.37	7.75	1.78	6.15	0.43	3.77	0.17	10.54	2.03	2.35	0.91	6.42	1.13	1.63
Cyanidin-3-O-Galactoside	2506.36	274.28	1939.86	197.93	2931.15	431.23	142.2	27.34	134.97	60.79	264.75	96.52	503.82	15.46	624.34	38.49	341.73	23.09	1483.94	12.97	865.3	42.75	785.92	254.34	997.88	26.95	362.91	7.73	1334.25	576.27	164.35	68.87	501.58	140.67	346.31
Cyanidin-3-O-arabinoside	0.66	0.11	0.43	0.04	0.76	0.06	0.09	0.02	0.07	0.01	0.09	0.04	0.24	0.02	0.21	0.02	0.17	0.01	0.53	0.03	0.44	0.04	0.53	0.22	0.22	0.01	0.1	0.01	0.73	0.33	0.07	0.03	0.38	0.14	0.18
Cyanidin-3-O-Rutinoside	841.93	43.78	727.44	48.92	861.71	72.77	249.35	35.26	266.4	67.05	278.55	71.37	555.84	21.31	411.46	22.47	428.44	41.78	837.28	47.4	839.04	46.97	843.38	147.86	663.48	22.65	434.76	25.85	1097.15	192.03	293.12	83.18	824.1	100.7	130.14
Cyanidin-3-O-Sambinoside	0.39	0.04	0.25	0.06	0.43	0.09	0.05	0.01	0.04	0.02	0.05	0.04	0.11	0.03	0.08	0	0.07	0.01	0.28	0.03	0.3	0.03	0.24	0.07	0.12	0	0.07	0	0.34	0.19	0.04	0.02	0.16	0.04	0.09
Peonidin-3-O-Galactoside	0.26	0.11	1.23	0.11	0.75	0.03	0.01	0.01	0.03	0.02	0.06	0.02	0.04	0.02	0.15	0.03	0.05	0.02	0.49	0.05	0.07	0.01	0.04	0.01	0.1	0.04	0.1	0.05	0.07	0.05	0	0	0.02	0	0.07
Total phenols	387.45	2.01	253.1	15.49	306.35	23.9	211.12	16.13	223.42	18.49	159.38	10.8	206.37	5.5	163.06	3.72	184.77	7.19	255.92	6.1	259.45	15.94	325.41	22.19	249.36	15.92	415.34	2.03	278.13	35.04	273.51	37.34	305.32	18.56	30.22
Total anthocyanins	3359.35	318.66	2677.53	244.38	3805.69	501.36	394.05	62.85	404.44	128.6	546.64	168.71	1065.9	24.82	1041.47	60.21	775.37	65.15	2331.2	50.29	1713.57	88.41	1637.84	404.27	1667.94	49.06	801.69	31.16	2443.07	769.74	459.92	152.63	1332.65	242.67	462.71
All values represent mg 100g-1
ND = no detected

## Sheet: MANOVA
Tests of Between-Subjects Effects
Source	Dependent Variable	Type III Sum of Squares	df	Mean Square	F	Sig.
Cultivars	Vanillin	11.612	16	0.726	79.941	0
	Vanillic acid	0.024	16	0.001	8.042	0
	3,5-diOH-benzoic acid	7.006	16	0.438	212.94	0
	Protocatechuic acid	5.552	16	0.347	4.421	0
	Ellagic acid	3.722	16	0.233	1.536	0.143
	p-Coumaric acid	26.679	16	1.667	14.787	0
	Caffeic acid	7.338	16	0.459	7.102	0
	Ferulic acid	0.427	16	0.027	7.506	0
	Neochlorogenic acid	76161.5	16	4760.09	37.268	0
	Cryptochlorogenic acid	304.164	16	19.01	17.244	0
	Chlorogenic acid	1289.8	16	80.612	47.658	0
	Phlorizin	1.2	16	0.075	9.022	0
	Naringenin	0.005	16	0	2.367	0.017
	Catechin	2891.94	16	180.746	34.164	0
	Epicatechin	394.247	16	24.64	12.778	0
	Procyanidin B1	80.924	16	5.058	13.872	0
	Procyanidin B2 + B4	678.001	16	42.375	14.475	0
	Quercetin	0.657	16	0.041	7.726	0
	Taxifolin	0.356	16	0.022	6.731	0
	Kaempferol-3-Glc	3.107	16	0.194	83.511	0
	Quercetin-3-Gal	3726.9	16	232.931	83.104	0
	Kaempferol-3-rutinoside	1502.72	16	93.92	363.693	0
	Rutin	10999.2	16	687.449	142.912	0
	Isorhamnetin-3-rutinoside	1.943	16	0.121	7.797	0
	Quercetin-3,4-diglucoside	14.814	16	0.926	104.105	0
	Dihydrokaempferol	1.002	16	0.063	3.741	0.001
	Arbutin	0.164	16	0.01	0.899	0.576
	Cyanidin 3-O-glucoside	388.354	16	24.272	24.998	0
	Cynidin 3-O-galactoside	3.42497e+07	16	2.1406e+06	49.144	0
	Cynidin 3-O-arabinoside	2.769	16	0.173	14.799	0
	Cynidin 3-O-rutinoside	3.41867e+06	16	213667	34.734	0
	Cynidin 3-O-sambinoside	0.857	16	0.054	15.317	0
	Peonidin 3-O-galactoside	5.235	16	0.327	151.602	0
	Total polyphenols	243730	16	15233.1	45.902	0
	Total anthocyanins	5.28974e+07	16	3.30609e+06	42.516	0
Error	Vanillin	0.309	34	0.009
	Vanillic acid	0.006	34	0
	3,5-diOH-benzoic acid	0.07	34	0.002
	Protocatechuic acid	2.668	34	0.078
	Ellagic acid	5.149	34	0.151
	p-Coumaric acid	3.834	34	0.113
	Caffeic acid	2.196	34	0.065
	Ferulic acid	0.121	34	0.004
	Neochlorogenic acid	4342.65	34	127.725
	Cryptochlorogenic acid	37.483	34	1.102
	Chlorogenic acid	57.51	34	1.691
	Phlorizin	0.283	34	0.008
	Naringenin	0.005	34	0
	Catechin	179.878	34	5.291
	Epicatechin	65.565	34	1.928
	Procyanidin B1	12.397	34	0.365
	Procyanidin B2 + B4	99.537	34	2.928
	Quercetin	0.181	34	0.005
	Taxifolin	0.112	34	0.003
	Kaempferol-3-Glc	0.079	34	0.002
	Quercetin-3-Gal	95.298	34	2.803
	Kaempferol-3-rutinoside	8.78	34	0.258
	Rutin	163.55	34	4.81
	Isorhamnetin-3-rutinoside	0.53	34	0.016
	Quercetin-3,4-diglucoside	0.302	34	0.009
	Dihydrokaempferol	0.569	34	0.017
	Arbutin	0.388	34	0.011
	Cyanidin 3-O-glucoside	33.013	34	0.971
	Cynidin 3-O-galactoside	1.48096e+06	34	43557.6
	Cynidin 3-O-arabinoside	0.398	34	0.012
	Cynidin 3-O-rutinoside	209154	34	6151.6
	Cynidin 3-O-sambinoside	0.119	34	0.003
	Peonidin 3-O-galactoside	0.073	34	0.002
	Total polyphenols	11283.4	34	331.863
	Total anthocyanins	2.6439e+06	34	77761.7
Total	Vanillin	11.921	50
	Vanillic acid	0.03	50
	3,5-diOH-benzoic acid	7.075	50
	Protocatechuic acid	8.22	50
	Ellagic acid	8.871	50
	p-Coumaric acid	30.513	50
	Caffeic acid	9.534	50
	Ferulic acid	0.548	50
	Neochlorogenic acid	80504.1	50
	Cryptochlorogenic acid	341.647	50
	Chlorogenic acid	1347.31	50
	Phlorizin	1.482	50
	Naringenin	0.01	50
	Catechin	3071.81	50
	Epicatechin	459.812	50
	Procyanidin B1	93.321	50
	Procyanidin B2 + B4	777.538	50
	Quercetin	0.838	50
	Taxifolin	0.469	50
	Kaempferol-3-Glc	3.186	50
	Quercetin-3-Gal	3822.2	50
	Kaempferol-3-rutinoside	1511.5	50
	Rutin	11162.7	50
	Isorhamnetin-3-rutinoside	2.472	50
	Quercetin-3,4-diglucoside	15.116	50
	Dihydrokaempferol	1.572	50
	Arbutin	0.553	50
	Cyanidin 3-O-glucoside	421.367	50
	Cynidin 3-O-galactoside	3.57306e+07	50
	Cynidin 3-O-arabinoside	3.167	50
	Cynidin 3-O-rutinoside	3.62783e+06	50
	Cynidin 3-O-sambinoside	0.976	50
	Peonidin 3-O-galactoside	5.308	50
	Total polyphenols	255013	50
	Total anthocyanins	5.55413e+07	50
